# Supplementary material for: Compartmentalized microbes and co-cultures in hydrogels for on-demand bioproduction and preservation
Source: Nat Commun. 2020 Feb 4;11:563. doi: 10.1038/s41467-020-14371-4 (PMC7000784; doi:10.1038/s41467-020-14371-4)
Supplement: Supplementary file 3 — Source Data [file 41467_2020_14371_MOESM3_ESM.xlsx]

## Sheet: Fig. 2
	2,3-BDO (g/L)			L-DOPA (mg/L)			Day	Ethanol (g/L)
	pre-lyophilization	post-lyophilization		pre-lyophilization	post-lyophilization		0	0	0	0	0		Round of gel-re-use	0	1	2	3	4
	1.64179	1.45141		224.953	206.285		7	8.36915	8.36915	8.41238	8.09583		Diameter of inhibition zone (cm)	2	2.3	2	1.7	1.5
	1.70542	1.56257		200.63	142.067		14	8.49638	8.49638	8.6634	9.18854			1.8	2	2.2	1.7	1.5
	1.71665	1.39386		201.996	132.98		21	8.83069	8.83069	8.88049	8.67816			1.7	2.1	2.1	1.4	1.4
							28	9.27751	9.27751	9.1195	8.97887
							35	8.91727	8.91727	8.60554	9.38274
							56	8.72299	8.72299	8.36824	8.41314
							84	8.02841	8.02841	7.96684	8.51794
							112	8.92024	8.92024	8.09515	8.50055
							133	8.32578	8.32578	7.81759	8.52596
							161	8.07428	7.72012	7.84491	7.76286
							189	7.98024	7.84447	8.18828	8.1106
							238	8.81436	8.4679	9.01984	8.42883
							273	8.46721	8.54168	8.95482	8.54233
							301	8.65421	8.67527	9.46571	9.05761
							322	9.01611	9.08756	9.44591	9.2782
							343	9.52372	9.42151	9.9605	9.85866
							365	9.50198	9.91011	9.58779	10.1947

## Sheet: Fig. 3
															n = 2 biological replicates for this experiment and gels after round 5 were split (n=1) for examining the impact of lyophilization and refrigerated storage on betaxanthins production.
Liquid cultures														Round of gel-re-use
Yeast : E.coli	25			30			33.5			37				0	4634	4702
100:1	4367	3841	3835	3856	3942	3789	4331	3727	4011	1793	1591	1623		1	6995	6732
10:1	3826	3835	4001	3508	3954	3789	4542	4244	4298	2581	2648	2577		2	5732	5923
1:1	3369	3128	3433	3290	3335	3578	3321	3503	3389	2439	2627	2489		3	5739	6008
1:10	3069	2840	2880	3113	3007	3738	2694	2781	2722	1906	1865	1875		4	5730	5492
1:100	2014	1613	1700	1565	1446	1589	1569	1566	1545	1625	1606	1611		5	5888	6404
															Started lyophilization	Stored at 4C
Gels														6	5780	6105
Yeast : E.coli	25			30			33.5			37				7	5272	5424
6:1	4173	4033	4085	4634	4702	4138	4289	4198	4131	2114	1960	2801		8	5602	5893
3:1	4017	3132	2620	4146	4011	3911	3726	3503	3199	2551	2587	2642		9	5524	6721
1:1	3551	3489	3464	3406	3195	3052	2791	2879	3234	2391	2298	2259		10	5187	6815
1:3	3037	2197	2389	3984	3163	3321	3092	3235	3133	1687	1261	1312
1:6	2875	3857	3251	2972	2792	3980	2951	3409	3284	1914	1876	1913
														Round of re-use	Gel			Liquid
														1	0.30752	0.346102	0.278681	0.253444	0.195449	0.19211
														2	0.285038	0.340828	0.256091	0.162552	0.160003	0.173732
														3	0.244938	0.302517	0.250929	0.092929	0.093196	0.115004

## Sheet: Fig. 4
	Separate gel	Mixed gel
	2837	2544
	2782	2068
	2638	2765
	2904	2545
	2898	1663
	2889	2586
	2731	2605
	2733	2361
	2831	2309

## Sheet: Supplementary Fig. 1
2,3-BDO	BY4741			CEN.PK2-a
pre-lyophilization	1.64179	1.70542	1.71665	1.67801	1.5658	1.65053
post-lyophilization	1.45141	1.56257	1.39386	1.06524	1.34697	1.11746
Acetoin	BY4741			CEN.PK2-a
pre-lyophilization	0.252534	0.300877	0.208772	1.10341	1.06735	1.09055
post-lyophilization	0.213353	0.189669	0.193372	1.93811	1.61657	1.81296

## Sheet: Supplementary Fig. 2
L-DOPA
eBL0430D	eBL0432D	eBL0400DT (control)
176.07	179.23	17.1125
280.942	189.154	7.547
182.074	111.572	10.234

## Sheet: Supplementary Fig. 3
Day	batch (g/L)
0	0	0	0	0
7	8.36915	8.36915	8.41238	8.09583
14	8.49638	8.49638	8.6634	9.18854
21	8.83069	8.83069	8.88049	8.67816
28	9.27751	9.27751	9.1195	8.97887
35	8.91727	8.91727	8.60554	9.38274
56	8.72299	8.72299	8.36824	8.41314
84	8.02841	8.02841	7.96684	8.51794
112	8.92024	8.92024	8.09515	8.50055
133	8.32578	8.32578	7.81759	8.52596
161	8.07428	7.72012	7.84491	7.76286
189	7.98024	7.84447	8.18828	8.1106
238	8.81436	8.4679	9.01984	8.42883
273	8.46721	8.54168	8.95482	8.54233
301	8.65421	8.67527	9.46571	9.05761
322	9.01611	9.08756	9.44591	9.2782
343	9.52372	9.42151	9.9605	9.85866
365	9.50198	9.91011	9.58779	10.1947

## Sheet: Supplementary Fig. 4
Zone of inhibition test
Round of re-use	Gel			Liquid
0	2	1.8	1.7	1.5	0.8	0.9
1	2.3	2	2.1	0.8	0.7	0.9
2	2	2.2	2.1	1	0.9	1.1
3	1.7	1.7	1.4	0	0	0
4	1.5	1.5	1.4	1.3	0.7	1.1
Broth test
Round of re-use	Gel			Liquid
1	60.2564	48.718	46.7949	5.26316	6.57895	57.2368
2	38.6076	39.8734	45.5696	10.8974	57.0513	71.7949
3	79.3939	82.4242	73.3333	5.6962	5.6962	8.22785
4	66.25	68.125	68.75	29.0909	9.69697	13.9394

## Sheet: Supplementary Fig. 5
	E. coli	Yeast	E. coli	Yeast	E. coli	Yeast
25°C	7467	17082	8587	19644	7340	19132
30°C	15759	21038	17335	21248	15601	23563
33.5°C	60241	15921	59627	14966	57229	17195
37°C	126936	11466	127896	12186	120589	11007
40°C	149654	2921	152647	2804	143144	2687

## Sheet: Supplementary Fig. 6
Days	1	3	7
E. coli	26.2657	51.7701	84.507
	28.9303	63.9513	88.6943
	27.7884	47.5828	92.501
Yeast	10.9148	25.285	90.1282
	12.3357	30.6132	96.845
	11.9482	30.6455	93.5512

## Sheet: Supplementary Fig. 7
																								24	48	72	96	120	168	207
Plate Reader Gain	85			75				24hr				72 hr					mL-DOD yeast-OD600-DOPA spiking	24hr	48 hr	72 hr		liquid culture	100-1-1	95	306	854	1785	3102	4367	4423	25
Strains and Conditions	20hrs Fluo	32hrs Fluo	44hrs Fluo	44hrs Fluo	56hrs Fluo	72hr Flruo		tube scale	control1	2232	1363	tube scale	control1	2577	1685		3-1-0.05-100	14595	22238	21107			100-1-2	94	328	704	1485	2718	3841	3823
Exp, 25, LB + CSM-U	11152	20495	45730	18669	37833	43934			control2	2289	1420		control2	2755	1863		3-2-0.05-100	15439	23109	22043			100-1-3	74	303	718	1543	2752	3835	3788
	12323	22578	49540	20285	39765	45364			control3	2181	1312		control3	2531	1639		3-3-0.05-100	15451	22437	21016			10-1-1	88	518	1342	2115	3063	3826	3796
	12156	20945	41627	16785	37300	46904			D1	7117	6248		D1	9687	8795		3-1-0.05-200	14312	23966	22684			10-1-2	101	537	1549	2227	3159	3835	3713
Exp, 30, LB + CSM-U	17911	47003	OVRFLW	41305	39321	41039			D2	6981	6112		D2	9358	8466		3-2-0.05-200	20241	26436	25511			10-1-3	77	552	1784	2427	3398	4001	3857
	19499	54916	98839	40553	39721	38908			D3	6559	5690		D3	8702	7810		3-3-0.05-200	17228	25312	24176			1-1-1	346	1275	2297	2502	3157	3369	3065
	19750	53781	OVRFLW	41817	41084	40213		flask scale	control1	2717	1848	flask scale	control1	3281	2389		3-1-0.5-100	21092	25559	23878			1-1-2	364	1298	2190	2333	2963	3128	2836
Exp, 33.5, LB + CSM-U	23700	81957	92787	38015	37309	32081			control2	2771	1902		control2	3181	2289		3-2-0.5-100	22632	25443	23932			1-1-3	366	1320	2318	2612	3189	3433	3136
	32010	84899	95046	39015	34958	30005			control3	2797	1928		control3	3414	2522		3-3-0.5-100	22430	25331	23370			1-10-1	264	2224	2814	2886	3069	2894	2482
	30192	86324	89223	36640	31629	26227			D1	8234	7365		D1	10661	9769		3-1-0.5-200	25629	28787	27058			1-10-2	276	2120	2578	2697	2840	2629	2204
Exp, 37, LB + CSM-U	36821	59536	56056	23060	16279	10454			D2	7601	6732		D2	9510	8618		3-2-0.5-200	26513	29066	27167			1-10-3	270	2038	2548	2691	2880	2700	2290
	38957	60502	57754	23620	16001	10305			D3	7223	6354		D3	9108	8216		3-3-0.5-200	26056	28268	26783			1-100-1	154	1291	1898	1739	1994	2014	1735
	39168	62254	55250	22712	14359	9320											5-1-0.05-100	9340	19734	18189			1-100-2	185	1129	1535	1465	1576	1613	1418
Exp, 40, LB + CSM-U	41048	44272	27283	11055	6228	3895											5-2-0.05-100	12768	21792	20450			1-100-3	182	1197	1579	1497	1685	1700	1473
	42289	47676	29474	12066	8020	4423											5-3-0.05-100	14245	22614	20937			100-1-1	310	913	2728	3076	3702	3856	3561	30
	44236	48672	29637	12247	7224	4438											5-1-0.05-200	12074	21653	20006			100-1-2	310	945	2746	3127	3766	3942	3768
Ctl, 30, LB + CSM-U	17812	31109	34418	14037	14142	15803											5-2-0.05-200	14457	22755	21251			100-1-3	315	838	2470	3029	3657	3789	3409
	18561	34129	35095	14247	14308	16025											5-3-0.05-200	17333	25101	23694			10-1-1	485	1686	2846	2970	3467	3508	3244
	20400	41085	45012	18246	17379	20514											5-1-0.5-100	19832	24535	22290			10-1-2	503	1868	3068	3283	3798	3954	3586
Ctl, 37, LB + CSM-U	39884	77449	77272	31595	33856	36922											5-2-0.5-100	19753	24394	22242			10-1-3	521	1677	2903	3175	3611	3789	3552
	36849	64288	63778	25957	28779	30699											5-3-0.5-100	20439	25342	22977			1-1-1	1367	2936	3223	3156	3290	3207	2685
	36153	70589	75844	30837	33703	34147											5-1-0.5-200	21029	25262	22901			1-1-2	1486	3025	3285	3268	3335	3124	2660
LB + CSM-U Medium	6859	6812	6738	2752	2526	2667											5-2-0.5-200	23440	27616	25445			1-1-3	1493	3174	3409	3437	3578	3538	3154
Exp, 25, M9 + CSM-U	7647	24737	31139	12721	16608	20666											5-3-0.5-200	23145	26283	24872			1-10-1	1280	2992	3113	2569	2736	2642	2311
	9039	24808	27681	11324	15082	18594											3-1-0.5-0	1255	1253	1112			1-10-2	999	2895	3007	2557	2577	2454	2125
	9134	26825	29553	12136	16610	20114											5-1-0.5-0	1096	1220	1131			1-10-3	1393	3488	3738	3205	3346	3200	2916
Exp, 30, M9 + CSM-U	29190	45651	44883	18425	20529	20468																	1-100-1	579	1400	1565	1453	1512	1442	1272
	28282	49024	51299	21092	22871	24616																	1-100-2	548	1322	1446	1331	1400	1304	1181
	28523	44643	47134	19549	20123	20994																	1-100-3	592	1458	1589	1501	1563	1489	1354
Exp, 33.5, M9 + CSM-U	34873	48382	45780	18848	19255	19521																	100-1-1	416	1918	3746	3935	4570	4331	3710	33.5
	40321	52347	49764	20644	21183	21808																	100-1-2	443	1976	3231	3320	3618	3727	3358
	37605	48656	46587	19158	19377	19760																	100-1-3	420	1933	3345	3211	3812	3799	3412
Exp, 37, M9 + CSM-U	31187	36136	32341	13210	13319	13677																	10-1-1	1453	2858	3725	3983	4253	4542	3713
	31439	35760	32121	13100	12967	13507																	10-1-2	1246	2600	3571	3884	4198	4244	3657
	29846	34954	30862	12515	12667	12929																	10-1-3	1322	2700	3655	3822	4211	4312	3782
Exp, 40, M9 + CSM-U	21220	23962	22483	9298	9565	10164																	1-1-1	2867	3842	3688	3060	3185	3321	3049
	21906	23999	22904	9458	9613	10340																	1-1-2	2963	4002	3815	3219	3397	3503	3492
	21513	23819	22154	9173	9849	10453																	1-1-3	2777	3922	3712	3096	3211	3245	3122
Ctl, 30, M9 + CSM-U	5808	6677	6832	2825	2983	3455																	1-10-1	1779	2891	2694	2355	2390	2394	2217
	5593	6342	6435	2639	2821	3202																	1-10-2	1773	2951	2781	2468	2480	2221	2382
	5973	6588	6302	2595	2732	3184																	1-10-3	1722	2999	2712	2312	2413	2298	2193
Ctl, 37, M9 + CSM-U	9292	10175	9776	4020	4332	4661																	1-100-1	956	1486	1569	1643	1448	1352	1339
	9435	10131	9546	4011	4258	4611																	1-100-2	940	1393	1566	1424	1337	1264	1255
	9135	9672	9417	3829	4156	4496																	1-100-3	932	1423	1532	1483	1454	1298	1342
M9 + CSM-U Medium	2049	1997	2092	860	803	859																	100-1-1	564	1630	1578	1793	1744	1586	1393	37
																							100-1-2	528	1450	1510	1591	1601	1517	1352
																							100-1-3	540	1522	1567	1611	1693	1534	1342
																							10-1-1	1772	2645	2581	2193	2323	2365	2207
																							10-1-2	2192	2435	2648	2347	2458	2615	2595
																							10-1-3	1800	2499	2613	2256	2388	2412	2355
																							1-1-1	2257	2439	2246	1995	2054	2126	1996
																							1-1-2	2376	2627	2438	2233	2345	2445	2327
																							1-1-3	2312	2598	2411	2087	2212	2256	2218
																							1-10-1	1487	1906	1702	1699	1536	1765	1776
																							1-10-2	1519	1865	1655	1744	1758	1767	1787
																							1-10-3	1499	1845	1689	1723	1611	1744	1762
																							1-100-1	1109	1300	1625	1315	1380	1407	1536
																							1-100-2	1274	1375	1606	1470	1529	1410	1590
																							1-100-3	1188	1321	1598	1344	1374	1398	1533
																						Gel	6-1-1	163	149	391	851	1753	3304	4173	25
																							6-1-2	167	191	354	708	1512	2896	4033
																							6-1-3	183	214	307	468	1611	2912	4132
																							3-1-1	188	162	353	918	1779	3223	4017
																							3-1-2	182	198	196	191	1688	3128	4072
																							3-1-3	136	153	152	157	390	1528	2620
																							1-1-1	181	190	260	661	1499	2926	3551
																							1-1-2	233	233	255	288	766	2822	3414
																							1-1-3	167	173	240	508	1287	2682	3464
																							1-3-1	185	171	207	440	1033	2366	3037
																							1-3-2	175	184	188	239	605	1286	2197
																							1-3-3	150	165	192	182	579	1233	2145
																							1-6-1	192	146	159	185	425	1456	2822
																							1-6-2	140	171	170	185	441	1470	2875
																							1-6-3	202	196	210	399	1205	2913	3857
																							6-1-1	192	368	1668	1897	3520	4291	4634	30
																							6-1-2	203	356	1329	2151	3157	4246	4702
																							6-1-3	218	308	1189	1811	2917	3955	4138
																							3-1-1	205	291	1350	1912	2618	3628	4146
																							3-1-2	232	230	754	1401	2388	3499	3879
																							3-1-3	193	183	793	1491	2417	3522	3911
																							1-1-1	175	265	1127	1653	2066	2706	3406
																							1-1-2	250	256	932	1562	2011	2655	3012
																							1-1-3	219	266	813	1488	1912	2482	3052
																							1-3-1	210	239	921	1794	2680	3600	3984
																							1-3-2	227	227	433	1045	1762	2657	3163
																							1-3-3	201	246	238	1011	1722	2698	3047
																							1-6-1	190	204	446	1030	1786	2769	2972
																							1-6-2	187	202	399	987	1229	2655	2792
																							1-6-3	226	243	783	1626	2655	3560	3980
																							6-1-1	230	1083	2580	3335	3912	4289	3955	33.5
																							6-1-2	215	568	1415	2468	3449	4156	3912
																							6-1-3	270	475	1424	2504	3620	4131	4088
																							3-1-1	227	725	2004	2580	3269	3726	3510
																							3-1-2	250	269	945	1976	2801	3254	2933
																							3-1-3	171	211	822	1850	2721	3199	2875
																							1-1-1	255	455	1903	2194	2432	2791	2710
																							1-1-2	285	302	1702	2015	2499	3147	3101
																							1-1-3	273	344	1611	1943	2450	3234	3005
																							1-3-1	250	317	1411	2087	2678	3092	2966
																							1-3-2	223	248	750	1865	2895	3235	2939
																							1-3-3	231	238	602	1702	2452	3198	2767
																							1-6-1	252	236	649	1607	2400	3208	2951
																							1-6-2	212	233	655	1774	2753	2952	3409
																							1-6-3	225	281	1331	2164	2908	3399	3284
																							6-1-1	220	359	782	1279	1682	2054	2013	37
																							6-1-2	236	255	474	1112	1662	2006	1960
																							6-1-3	281	440	900	1454	2081	2659	2801
																							3-1-1	269	373	913	1501	2185	2551	2449
																							3-1-2	256	285	843	1453	2098	2511	2492
																							3-1-3	251	312	819	1411	2142	2642	2694
																							1-1-1	313	365	919	1444	1967	2274	2391
																							1-1-2	308	321	834	1379	1721	2025	2214
																							1-1-3	256	326	887	1316	1732	2075	2259
																							1-3-1	217	246	402	919	1425	1768	1687
																							1-3-2	232	252	290	327	400	878	1261
																							1-3-3	207	277	296	292	333	845	1299
																							1-6-1	306	304	527	883	1294	1810	1914
																							1-6-2	287	266	402	744	1201	1712	1901
																							1-6-3	245	267	369	735	1198	1700	1913
																						10X cell in liquid	1-1-1	1005	2338	2964	3207	3650	3486	3372	25
																							1-1-2	1055	2409	3127	3379	3769	3373	3283
																							1-1-3	944	1986	2939	3182	3534	3541	3519
																							1-1-1	2138	3279	3601	3430	3595	3289	3178	30
																							1-1-2	2305	3420	3603	3351	3461	2670	2962
																							1-1-3	2322	3590	3822	3786	4066	3777	3375
																							1-1-1	3171	4151	3911	3745	3812	3643	3288	33.5
																							1-1-2	3653	3993	3704	3445	3521	3309	3266
																							1-1-3	3682	4011	3781	3411	3577	3411	3211
																							1-1-1	4174	4178	3735	3966	4221	4491	4572	37
																							1-1-2	3932	3829	3636	3427	3660	2865	3648
																							1-1-3	4012	3912	3677	3567	3712	2911	362

[truncated: 4 more sheets: Supplementary Fig. 8, Supplementary Fig. 9, Supplementary Fig. 10, Supplementary Fig. 11]
